# Supplementary material for: Biocuration in the structure–function linkage database: the anatomy of a superfamily
Source: Database (Oxford). 2017 Mar 18;2017:bax006. doi: 10.1093/database/bax006 (PMC5467563; doi:10.1093/database/bax006)
Supplement: Supplementary Data [file bax006_Supp.zip]

Archive with 2 entries (2 files):
- esfo.owl
- Supplementary Material.pdf
